# Supplementary material for: Identification of a Breast Cancer Susceptibility Locus at 4q31.22 Using a Genome-Wide Association Study Paradigm
Source: PLoS One. 2013 May 22;8(5):e62550. doi: 10.1371/journal.pone.0062550 (PMC3661567; doi:10.1371/journal.pone.0062550)
Supplement: Table S1 — Associations of the previously identified (consortia SNPs) breast cancer susceptibility loci in the current study. (XLSX) [file pone.0062550.s001.xlsx]

## Sheet: Table S1
Supplementary Table 1: Associations of the previously identified (consortia SNPs) breast cancer susceptibility loci in the current study
SNP	Genes/loci	Cytoband	Location (bp)*	Association in published GWAS					Association in this study (2,672 cases/4,470 controls)						Reference
				MA	MAF	Published ORper-allele [95% CI]	Published P		MA	MAF	Observed ORper-allele [95% CI]	Pcorr/trend#	Adjusted ORper-allele [95% CI]**	Adjusted P**
rs4973768	SLC4A7	3p24.1	27416013	T	0.47	1.11 [1.08-1.13]	4.1e-23		A	0.475761	1.14 [1.07-1.22]	0.000138982	1.14 [1.06-1.23]	0.0005416	[18]
rs4415084	Intergenic	5p12	44662515	T	0.431	1.16 [1.10-1.21]	6.4e-10		T	0.42205	1.17 [1.09-1.25]	9.41108e-06	1.17 [1.09-1.26]	4.288e-05	[16]
rs10941679	Intergenic	5p12	44706498	G	0.277	1.19 [1.13-1.26]	2.9e-11		C	0.271729	1.19 [1.11-1.29]	6.03068e-06	1.19 [1.10-1.29]	4.217e-05	[16]
rs889312	Intergenic	5q11.2	56031884	C	0.28	1.13 [1.10-1.16]	7e-20		G	0.293727	1.22 [1.13-1.31]	2.31239e-07	1.22 [1.13-1.32]	1.667e-06	[13]
rs13281615	Intergenic	8q24.21	128355618	C	0.4	1.08 [1.05-1.11]	5e-12		C	0.422235	1.18 [1.10-1.26]	2.6495e-06	1.19 [1.11-1.28]	4.101e-06	[13]
rs2981579	FGFR2	10q26.13	123337335	T	0.41	1.17 [1.07-1.27]	1.79e-10		A	0.428102	1.26 [1.17-1.35]	1.15438e-10	1.24 [1.15-1.34]	1.567e-08	[19]
rs1219648	FGFR2	10q26.13	123346190	G	0.458	1.20 [1.07-1.42]	1.1e-10		C	0.411555	1.26 [1.18-1.35]	5.80155e-11	1.26 [1.16-1.35]	4.523e-09	[14]
rs2420946	FGFR2	10q26.13	123351324	T	0.38	1.26 [1.18-1.36]	2e-10		T	0.408431	1.26 [1.17-1.35]	1.54395e-10	1.25 [1.16-1.35]	8.618e-09	[14]
rs2981582	FGFR2	10q26.13	123352317	A	0.38	1.26 [1.23-1.30]	2e-76		T	0.403996	1.25 [1.17-1.34]	2.65157e-10	1.25 [1.16-1.35]	1.328e-08	[13]
rs3803662	TNRC9	16q12.1	52586341	T	0.25	1.20 [1.16-1.24]	1e-36		T	0.291495	1.26 [1.17-1.36]	7.05767e-10	1.25 [1.16-1.36]	4.194e-08	[13]
rs2075555	COL1A1	17q21.33	48274291	NA	NA	NA	8.03e-08		T	0.140824	1.02 [0.92-1.12]	0.762667	1.03 [0.92-1.14]	0.6369	[15]
*National Center for Biotechnology Information genome build 37
MA, minor allele; MAF, minor allele frequency
**Adjusted for BMI
#P values obtained from correlation/trend test with one d.f.
