# Supplementary material for: Identification of a Breast Cancer Susceptibility Locus at 4q31.22 Using a Genome-Wide Association Study Paradigm
Source: PLoS One. 2013 May 22;8(5):e62550. doi: 10.1371/journal.pone.0062550 (PMC3661567; doi:10.1371/journal.pone.0062550)
Supplement: Table S2 — Subgroup analysis of the 11 previously GWAS-identified SNPs based on menopausal and luminal A status, family history of breast cancer, tumor grade and stage. (XLSX) [file pone.0062550.s002.xlsx]

## Sheet: Table S2
Supplementary Table 2: Subgroup analysis of the 11 previously GWAS-identified SNPs based on menopausal and luminal A status, family history of breast cancer, tumor grade and stage
SNP	MA	Controls¶	Premenopausal women			Postmenopausal women			Phet		Luminal A			Non luminal A			Phet		With family history			Without family history			Phet		High tumor grade			Low tumor grade			Phet		Tumor stage I-IIIA			Tumor stage IIIB and IIIC			Phet
			No. of cases	ORper-allele* [95% CI]	Adjusted P*	No. of cases	ORper-allele* [95% CI]	Adjusted P*			No. of cases	ORper-allele* [95% CI]	Adjusted P*	No. of cases	ORper-allele* [95% CI]	Adjusted P*			No. of cases	ORper-allele* [95% CI]	Adjusted P*	No. of cases	ORper-allele* [95% CI]	Adjusted P*			No. of cases	ORper-allele* [95% CI]	Adjusted P*	No. of cases	ORper-allele* [95% CI]	Adjusted P*			No. of cases	ORper-allele* [95% CI]	Adjusted P*	No. of cases	ORper-allele* [95% CI]	Adjusted P*
rs4973768	A	4470	1033	1.12 [1.01-1.25]	0.03755	1553	1.15 [1.05-1.26]	0.003758	0.684		1822	1.17 [1.07-1.27]	0.0005226	751	1.12 [0.99-1.26]	0.0632	0.555		1084	1.17 [1.05-1.30]	0.003441	1399	1.13 [1.03-1.24]	0.01372	0.595		1053	1.04 [0.93-1.15]	0.5152	1530	1.24 [1.12-1.36]	1.097e-05	0.006		2522	1.14 [1.05-1.23]	0.001162	150	1.26 [0.97-1.64]	0.08316	0.466
rs4415084	T	4470	1033	1.20 [1.08-1.33]	0.0006983	1553	1.14 [1.04-1.25]	0.006586	0.379		1822	1.25 [1.15-1.36]	4.388e-07	751	1.01 [0.89-1.14]	0.9141	0.002		1084	1.11 [1.00-1.23]	0.05032	1399	1.19 [1.09-1.31]	0.0002429	0.275		1053	1.05 [0.95-1.17]	0.3332	1530	1.25 [1.14-1.37]	2.648e-06	0.008		2522	1.17 [1.09-1.27]	4.205e-05	150	1.10 [0.85-1.42]	0.4811	0.651
rs10941679	C	4470	1033	1.18 [1.05-1.33]	0.005228	1553	1.18 [1.07-1.31]	0.001373	0.965		1822	1.27 [1.15-1.39]	1.27e-06	751	1.00 [0.87-1.14]	0.9667	0.002		1084	1.15 [1.03-1.29]	0.01695	1399	1.18 [1.06-1.31]	0.001761	0.726		1053	1.02 [0.91-1.15]	0.7086	1530	1.30 [1.17-1.44]	5.294e-07	0.001		2522	1.20 [1.10-1.30]	3.171e-05	150	1.06 [0.79-1.41]	0.6973	0.438
rs889312	G	4470	1033	1.25 [1.12-1.40]	0.0001129	1553	1.21 [1.10-1.34]	0.0001415	0.626		1822	1.24 [1.13-1.36]	9.644e-06	751	1.20 [1.05-1.36]	0.006648	0.731		1084	1.14 [1.02-1.28]	0.01951	1399	1.27 [1.14-1.40]	6.321e-06	0.166		1053	1.15 [1.03-1.29]	0.01249	1530	1.26 [1.14-1.40]	5.688e-06	0.214		2522	1.21 [1.12-1.32]	5.779e-06	150	1.33 [1.01-1.74]	0.03964	0.485
rs13281615	C	4470	1033	1.19 [1.08-1.33]	0.0008607	1553	1.19 [1.08-1.30]	0.000261	0.869		1822	1.22 [1.12-1.33]	6.931e-06	751	1.14 [1.01-1.28]	0.03578	0.338		1084	1.18 [1.07-1.31]	0.001384	1399	1.20 [1.09-1.31]	0.0002024	0.903		1053	1.06 [0.95-1.17]	0.2991	1530	1.31 [1.19-1.43]	1.911e-08	0.001		2522	1.20 [1.11-1.30]	2.215e-06	150	1.03 [0.79-1.33]	0.8295	0.241
rs2981579	A	4470	1033	1.25 [1.12-1.39]	5.106e-05	1553	1.22 [1.12-1.34]	1.812e-05	0.613		1822	1.34 [1.23-1.47]	3.117e-11	751	1.07 [0.95-1.21]	0.2792	0.101		1084	1.35 [1.22-1.50]	1.633e-08	1399	1.13 [1.03-1.24]	0.01298	0.82		1053	1.10 [0.99-1.22]	0.07331	1530	1.35 [1.23-1.48]	4.23e-10	0.025		2522	1.26 [1.17-1.37]	3.301e-09	150	0.98 [0.75-1.27]	0.8715	0.005
rs1219648	C	4470	1033	1.26 [1.13-1.40]	2.408e-05	1553	1.23 [1.12-1.35]	9.436e-06	0.8		1822	1.36 [1.24-1.48]	6.628e-12	751	1.07 [0.95-1.21]	0.2498	0.001		1084	1.35 [1.22-1.50]	1.24e-08	1399	1.15 [1.04-1.26]	0.00511	0.01		1053	1.10 [0.99-1.23]	0.06452	1530	1.37 [1.24-1.50]	7.149e-11	0.001		2522	1.27 [1.17-1.37]	2.235e-09	150	1.08 [0.84-1.40]	0.5412	0.237
rs2420946	T	4470	1033	1.26 [1.14-1.40]	1.667e-05	1553	1.22 [1.11-1.34]	2.172e-05	0.637		1822	1.36 [1.25-1.48]	5.816e-12	751	1.06 [0.93-1.19]	0.3861	<0.001		1084	1.35 [1.21-1.50]	1.953e-08	1399	1.14 [1.04-1.26]	0.005915	0.011		1053	1.09 [0.99-1.22]	0.09315	1530	1.36 [1.24-1.50]	1.129e-10	0.001		2522	1.26 [1.17-1.36]	4.771e-09	150	1.10 [0.85-1.42]	0.483	0.293
rs2981582	T	4470	1033	1.25 [1.12-1.39]	5.417e-05	1553	1.23 [1.12-1.35]	1.355e-05	0.865		1822	1.35 [1.24-1.47]	1.597e-11	751	1.06 [0.94-1.20]	0.3525	0.001		1084	1.33 [1.20-1.48]	5.974e-08	1399	1.15 [1.04-1.26]	0.005277	0.018		1053	1.10 [0.99-1.22]	0.08992	1530	1.35 [1.23-1.49]	2.622e-10	0.001		2522	1.26 [1.17-1.36]	6.474e-09	150	1.08 [0.83-1.40]	0.566	0.244
rs3803662	T	4470	1033	1.32 [1.18-1.47]	1.347e-06	1553	1.21 [1.10-1.34]	0.0001318	0.206		1822	1.24 [1.13-1.36]	8.251e-06	751	1.28 [1.13-1.46]	0.0001361	0.546		1084	1.22 [1.10-1.37]	0.0003836	1399	1.26 [1.14-1.40]	6.255e-06	0.658		1053	1.28 [1.14-1.42]	1.375e-05	1530	1.23 [1.11-1.36]	6.892e-05	0.533		2522	1.26 [1.17-1.37]	2.242e-08	150	1.07 [0.80-1.42]	0.6603	0.253
rs2075555	T	4470	1033	1.09 [0.94-1.26]	0.2512	1553	0.99 [0.87-1.13]	0.9342	0.312		1822	0.99 [0.88-1.12]	0.8926	751	1.13 [0.95-1.33]	0.1605	0.174		1084	0.95 [0.82-1.10]	0.5037	1399	1.07 [0.94-1.22]	0.3162	0.198		1053	1.11 [0.97-1.28]	0.136	1530	0.96 [0.84-1.10]	0.5417	0.088		2522	1.04 [0.93-1.15]	0.504	150	0.85 [0.58-1.25]	0.4027	0.303
MA, minor allele; Phet, P for heterogeneity
¶Common controls used for conducting each of the subgroup analyses mentioned above
*Adjusted for BMI
