# Supplementary material for: Identification of a Breast Cancer Susceptibility Locus at 4q31.22 Using a Genome-Wide Association Study Paradigm
Source: PLoS One. 2013 May 22;8(5):e62550. doi: 10.1371/journal.pone.0062550 (PMC3661567; doi:10.1371/journal.pone.0062550)
Supplement: Table S3 — Association of the 17 SNPs with breast cancer outcomes. (XLSX) [file pone.0062550.s003.xlsx]

## Sheet: Table S3
Supplementary Table 3: Association of the 17 SNPs with breast cancer outcomes
SNP	MA	Relapse-free survival				Overall survival
		No. of events/All cases	HRper-allele* [95% CI]	Adjusted P*		No. of events/All cases	HRper-allele* [95% CI]	Adjusted P*
rs4973768	A	433/1406	0.98 [0.83-1.14]	0.7628		366/1410	1.00 [0.84-1.19]	0.9857
rs4415084	T	433/1406	0.97 [0.82-1.13]	0.6606		366/1410	1.12 [0.93-1.33]	0.2341
rs10941679	C	433/1406	1.13 [0.96-1.33]	0.1524		366/1410	1.16 [0.96-1.40]	0.1152
rs889312	G	433/1406	0.94 [0.79-1.10]	0.4306		366/1410	1.01 [0.84-1.22]	0.935
rs13281615	C	433/1406	0.77 [0.65-0.90]	0.001		366/1410	0.76 [0.64-0.91]	0.0031
rs2981579	A	433/1406	0.91 [0.78-1.06]	0.2355		366/1410	0.93 [0.78-1.10]	0.3788
rs1219648	C	433/1406	0.92 [0.79-1.08]	0.3027		366/1410	0.91 [0.76-1.08]	0.2734
rs2420946	T	433/1406	0.90 [0.76-1.05]	0.1701		366/1410	0.87 [0.73-1.04]	0.1357
rs2981582	T	433/1406	0.90 [0.77-1.06]	0.1957		366/1410	0.88 [0.73-1.04]	0.138
rs3803662	T	433/1406	0.97 [0.82-1.14]	0.7203		366/1410	1.03 [0.86-1.24]	0.7515
rs2075555	T	433/1406	1.05 [0.86-1.29]	0.6099		366/1410	1.10 [0.88-1.38]	0.3865
rs1429142	C	439/1416	1.04 [0.86-1.24]	0.7015		370/1420	1.05 [0.86-1.29]	0.6191
rs1092913	T	439/1416	1.06 [0.87-1.31]	0.5558		370/1420	1.11 [0.88-1.39]	0.3917
rs1981867	T	439/1416	0.88 [0.75-1.04]	0.1342		370/1420	0.93 [0.77-1.12]	0.4374
rs10411161	A	439/1416	1.08 [0.89-1.32]	0.4242		370/1420	1.07 [0.85-1.33]	0.5727
rs3848562	C	439/1416	1.06 [0.86-1.31]	0.5724		370/1420	1.10 [0.87-1.39]	0.4232
rs11878583	C	439/1416	1.08 [0.87-1.33]	0.5002		370/1420	1.12 [0.89-1.41]	0.3239
MA, minor allele
*Adjusted for BMI using Cox proportional hazards model
